# Supplementary material for: The Interactions between Two Fungal Endophytes Epicoccum layuense R2-21 and Alternaria alternata XHYN2 and Grapevines (Vitis vinifera) with De Novo Established Symbionts under Aseptic Conditions
Source: J Fungi (Basel). 2023 Nov 30;9(12):1154. doi: 10.3390/jof9121154 (PMC10744766; doi:10.3390/jof9121154)
Supplement: Supplementary file 1 [file jof-09-01154-s001.zip]

Archive with 8 entries (8 files):
- Figure S1.tif
- Figure S2.tif
- Figure S3.tif
- Figure S4.tif
- Figure S5.tif
- Figure S6.tif
- Figure S7.tif
- Tables S1-S8.pdf
